# Supplementary material for: Simple and Effective Derivatization of Amino Acids with 1-Fluoro-2-nitro-4-(trifluoromethyl)benzene in a Microwave Reactor for Determination of Free Amino Acids in Kombucha Beverages
Source: Materials (Basel). 2022 Oct 20;15(20):7365. doi: 10.3390/ma15207365 (PMC9611567; doi:10.3390/ma15207365)
Supplement: Supplementary file 1 [file materials-15-07365-s001.zip]

Archive with 1 entries (1 files):
- materials-1935445-supplementary.pdf
